# Supplementary material for: Claudin-23 reshapes epithelial tight junction architecture to regulate barrier function
Source: Nat Commun. 2023 Oct 5;14:6214. doi: 10.1038/s41467-023-41999-9 (PMC10556055; doi:10.1038/s41467-023-41999-9)
Supplement: Supplementary file 4 — Source Data [file 41467_2023_41999_MOESM4_ESM.xlsx]

## Sheet: Figure 1B
Figure 1B
Human data
Experiment 1			Experiment 2			Experiment 3			Experiment 4			Experiment 5
Crypt Base-Mid	Crypt Surface		Crypt Base-Mid	Crypt Surface		Crypt Base-Mid	Crypt Surface		Crypt Base-Mid	Crypt Surface		Crypt Base-Mid	Crypt Surface
1.00739	1.60268		0.943245	5.22714		0.459865	1.53571		0.600206	4.2388		0.972563	1.02242
0.863178	1.61742		0.669409	6.75496		0.956341	5.30988		0.820763	5.06105		0.687417	2.02251
0.85276	1.51145		1.0056	2.54161		0.666135	4.43078		0.477873	3.92493		0.685631	1.63855
0.440816	1.20934		0.837133	3.16578		0.924642	9.12736		1.19699	2.72868		1.07614	2.3855
1.50118	0.30494		0.445727	10.5541		0.988487	7.82947		1.01096	3.19792		1.0818	3.31014
0.936696	1.59896		0.792337	4.17555		0.819572	3.43679		1.37855	4.85344		0.975688	3.52995
2.03695	2.5053		0.739207	6.82238		0.831478	4.63452		1.26753	3.07663		2.00733	8.03291
0.540528	2.84491		0.717033	3.83355		0.91854			1.00739			1.56399	3.3521
1.50089	2.48937		0.553475	4.64881		1.23077			0.939375			1.16603	3.21147
0.642174	1.32483		0.585026	4.4409		0.887287						0.324138	2.38103
0.982981	1.06305		1.37156	1.89348								1.22928	4.07375
0.60854												1.56339	4.99423
1.99528												1.59167
0.459121												2.22447
0.315506												1.35385
1.23717
0.245261
1.98814
1.29953
Mouse data
Experiment 1			Experiment 2			Experiment 3
Crypt Base-Mid	Crypt Surface		Crypt Base-Mid	Crypt Surface		Crypt Base-Mid	Crypt Surface
0.599907	4.96084		0.415815	5.00714		1.47544	3.57998
0.622395	3.99288		0.257674	4.05904		1.51525	4.77354
1.68189	4.26039		0.519554	4.39735		1.54435	4.24136
0.33743			0.552203			1.133	2.78904
			0.653186			0.773899
			0.592666			1.7068
			0.978779			1.76956
						0.949897
						1.9207
Figure 1B
Human data
Experiment 1			Experiment 2			Experiment 3			Experiment 4			Experiment 5
Crypt Base-Mid	Crypt Surface		Crypt Base-Mid	Crypt Surface		Crypt Base-Mid	Crypt Surface		Crypt Base-Mid	Crypt Surface		Crypt Base-Mid	Crypt Surface
0.610285	2.4319		1.1679	3.38772		1.26433	2.83417		0.479277	2.75505		0.599907	4.96084
	2.50176			2.40674			1.76814			2.94159		0.622395	3.99288
												1.68189	4.26039
1.56059	3.17849		1.20011	2.60566		0.632971	2.38334		0.550949	2.01036		0.33743
2.22594	3.43951		0.307648	3.19853			2.97054			2.73596
Mouse data
Experiment 1			Experiment 2			Experiment 3
Crypt Base-Mid	Crypt Surface		Crypt Base-Mid	Crypt Surface		Crypt Base-Mid	Crypt Surface
1.09308	2.42932
1.09507	1.55785
0.880213	1.15765
0.7723	1.30846
0.742019	1.05329
0.37545	3.93975
1.22191	4.83916
1.55962	1.88767
2.16836	4.50964
0.556212	1.60099
0.535775	6.79745
	7.6624
	5.03967

## Sheet: Figure 2B
SKCO15 Cells - CellZScope TEER Raw Measurements
Time (h)	Control TEER	Control SD+	Control SD-	CLDN23 OE TEER	CLDN23 OE SD+	CLDN23 OE SD-
0.1678	15.96	15.3513	16.5703	69.4839	63.4226	75.5452
0.4895	15.59	15.0028	16.1742	79.31	71.7242	86.8958
1.5611	15.59	14.9966	16.175	91.5129	83.4721	99.5537
2.6355	16.4	15.6908	17.11	106.52	96.9796	116.061
3.7099	18.56	17.5051	19.6107	120.437	108.887	131.987
4.7844	21.43	19.8452	23.006	126.287	114.262	138.311
5.859	24.95	22.6773	27.217	131.284	119.13	143.437
6.9344	28.56	25.5694	31.551	139.065	126.582	151.547
8.0097	32.7	28.6907	36.7187	147.282	133.014	161.551
9.0853	37.16	32.0264	42.3029	154.582	138.644	170.521
10.1611	42.15	35.5395	48.7508	164.145	146.073	182.216
11.237	46.94	38.9003	54.9863	173.949	153.397	194.501
12.3126	51.84	42.2024	61.4744	182.28	159.469	205.09
13.3882	55.97	45.0609	66.8772	189.659	165.1	214.218
14.4638	59.6	47.7749	71.4279	194.325	168.532	220.119
15.5394	62.92	50.5401	75.2931	197.778	172.137	223.419
16.6149	67.07	53.3757	80.7742	202.088	177.529	226.647
17.6905	71.7	56.2608	87.1345	205.032	182.068	227.997
18.766	76.34	59.3726	93.3056	209.488	187.782	231.195
19.8416	80.36	62.1212	98.5903	212.502	192.309	232.696
20.9169	84.75	65.2999	104.193	215.988	196.45	235.525
21.9934	89.13	68.4174	109.85	221.321	204.544	238.099
23.0688	93.95	71.9115	115.998	229.722	214.376	245.067
24.1422	98.34	75.2371	121.433	240.02	224.908	255.133
25.2169	103.07	79.1259	127.012	252.546	236.909	268.183
26.2934	108.02	83.0294	133.019	268.416	251.611	285.22
27.368	112.85	87.2838	138.422	284.889	268.223	301.554
28.4426	117.41	91.1803	143.636	305.276	287.131	323.421
29.5172	122.06	95.5148	148.597	321.547	303.508	339.585
30.5918	127.95	100.046	155.859	340.751	323.336	358.166
31.6665	133.73	105.093	162.359	359.087	341.226	376.949
32.7413	138.32	109.543	167.09	375.674	353.449	397.899
33.8162	144.5	114.558	174.445	386.119	364.187	408.051
34.891	152.47	120.728	184.218	396.724	375.108	418.34
35.9657	159.31	126.502	192.126	408.795	388.699	428.891
37.0415	167.77	132.535	203.006	422.64	401.564	443.715
38.1163	175.8	139.023	212.578	429.798	409.069	450.527
39.1921	181.39	144.047	218.742	443.524	425.898	461.149
40.2679	189.76	150.16	229.359	452.923	428.183	477.663
41.3436	196.05	155.895	236.205	459.569	438.291	480.848
42.4194	202.83	162.324	243.328	471.211	449.357	493.065
43.4952	209.5	168.194	250.8	480.549	459.03	502.068
44.5709	219.59	176.381	262.791	492.199	469.424	514.973
45.6467	229.56	184.575	274.535	497.136	477.879	516.394
46.7226	235.09	190.241	279.931	504.115	482.293	525.938
47.7986	244.37	199.236	289.504	514	492.483	535.518
48.8743	252.2	206.789	297.614	519.085	499.258	538.913
49.9502	259.908	213.713	306.103	532.467	509.448	555.487
51.0261	268.63	219.899	317.354	540.204	518.863	561.546
52.1018	273.99	225.575	322.399	543.949	523.889	564.008
53.1777	279.73	231.235	328.233	547.99	528.282	567.698
54.2535	283.29	234.999	331.571	552.784	529.456	576.112
55.3293	288.53	239.701	337.355	557.082	531.458	582.705
56.4049	289.79	243.157	336.415	565.512	538.879	592.145
57.4808	297.23	250.056	344.401	573.632	545.544	601.719
58.5565	301.52	254.614	348.423	585.724	556.066	615.383
59.6325	314.3	265.242	363.361	590.625	559.48	621.77
60.7082	319.88	271.336	368.431	598.801	567.389	630.214
61.784	327.88	279.804	375.962	604.36	571.923	636.797
62.8598	332.6	285.127	380.071	612.359	586.14	638.578
63.9355	336.48	288.189	384.768	621.669	594.113	649.225
65.0113	337.85	291.734	383.968	632.147	599.982	664.312
66.087	338.02	292.958	383.091	636.319	606.033	666.605
67.1626	345.58	299.088	392.072	648.076	618.77	677.382
68.2383	349.64	304.794	394.486	659.715	632.044	687.386
69.314	358.7	312.924	404.468	673.529	646.446	700.612
70.3898	365.61	320.714	410.506	686.803	660.599	713.006
71.4655	370.62	326.788	414.457	694.726	666.557	722.894
72.5413	373.66	328.997	418.323	703.802	672.984	734.62
73.617	382.2	336.509	427.89	709.567	676.972	742.163
74.6927	388.75	343.593	433.914	721.604	689.142	754.065
75.7684	388.21	347.046	429.371	733.38	697.217	769.543
76.844	393.8	351.017	436.575	750.765	707.962	793.568
77.9197	400.93	357.46	444.396	767.213	718.739	815.686
78.9953	408.04	363.032	453.057	776.324	728.673	823.975
80.071	415.04	371.921	458.149	786.452	739.889	833.016
81.1468	420.427	378.371	462.483	794.428	744.248	844.609
82.2226	429.61	386.088	473.136	807.584	760.324	854.844
83.2982	441.5	397.107	485.898	817.254	769	865.508
84.3739	441.6	398.596	484.613	834.062	785.42	882.704
85.4497	454.94	409.985	499.9	835.99	790.84	881.139
86.5254	459.88	414.071	505.695	850.149	804.987	895.311
87.601	468.34	422.468	514.205	862.478	822.653	902.303
88.6768	473.83	428.024	519.646	876.784	843.06	910.508
89.7527	485.79	439.618	531.953	883.6	853.24	913.96
90.8285	491.39	445.402	537.37	903.907	879.48	928.335
91.9041	499.39	453.164	545.615	920.614	889.816	951.411
92.9796	507.72	460.388	555.045	932.134	912.147	952.122
94.0552	516.2	468.939	563.457	947.129	922.428	971.829
95.1306	524.13	475.936	572.323	956.3	933.955	978.646
96.2061	534.62	484.946	584.293	967.252	950.399	984.106
97.2816	546.73	494.699	598.759	985.865	967.958	1003.77
98.3572	561.76	507.601	615.917	994.758	975.463	1014.05
99.4326	571.38	515.42	627.349	1005.2	980.587	1029.82
100.508	579.23	523.591	634.86	1023.32	996.648	1049.99
101.584	594.57	538.769	650.363	1038.8	1015.02	1062.57
102.659	604.23	546.475	661.977	1059.6	1034.13	1085.07
103.735	611.02	553.903	668.14	1066.09	1040.04	1092.13
104.81	626.11	571.896	680.317	1085.24	1063.53	1106.96
105.885	644.62	587.635	701.601	1091.68	1061.34	1122.01
106.961	667.12	611.866	722.384	1107.44	1070.31	1144.57
108.036	678.08	627.307	728.854	1110.41	1069.26	1151.56
109.113	701.21	647.496	754.918	1124.78	1085.32	1164.23
110.188	728.99	673.343	784.63	1141.09	1104.91	1177.27
111.263	740.57	685.925	795.211	1146.83	1100.05	1193.61
112.338	766.91	711.261	822.561	1149.57	1107.71	1191.43

## Sheet: Figure 2C
	SKCO15 cells
	SUMMARY DATA - FITC-dextran (70kDa) and Tritc-Dextran Flux (4kDa)
	Time (min)	myc (TD4)			CLDN23 (TD4)			myc (FD70)			CLDN23 (FD70)
		Mean RFU	SD	N	Mean RFU	SD	N	Mean RFU	SD	N	Mean RFU	SD	N
	0	0	0	10	0	0	10	0	0	10	0	0	10
	30	0.517813	0.290511	10	0.0936644	0.0746718	10	0.0450787	0.0540813	10	0.0020864	0.0015802	10
	60	1.08148	0.513706	10	0.278574	0.120302	10	0.0849858	0.103214	10	0.0035718	0.00216843	10
	90	1.72251	0.861494	10	0.423208	0.146401	10	0.132536	0.158747	10	0.0066536	0.00511589	10
	120	2.36962	1.07649	10	0.670397	0.178618	10	0.188376	0.220352	10	0.0143093	0.012939	10
	150	3.14374	1.29074	10	0.948592	0.234297	10	0.259357	0.298696	10	0.0289788	0.0340104	10
	180	4.36291	1.51522	10	1.53877	0.506576	10	0.425443	0.494444	10	0.0710199	0.0978365	10
		**Mean values represent the mean of the absolute fluorescent values (RFUs)**
	INDIVIDUAL SAMPLE DATA
		Time	Sample 1	Sample 2	Sample 3	Sample 4	Sample 5	Sample 6	Sample 7	Sample 8	Sample 9	Sample 10
	Myc (TD4)	0	0	0	0	0	0	0	0	0	0	0
		30	0.172669	0.20089	0.539022	0.346912	0.805365	0.346619	0.32127	0.817567	0.596503	1.03131
		60	0.564132	0.584618	1.09092	0.787163	1.69536	0.734678	0.634567	1.54957	1.17039	2.00341
		90	0.762164	0.888008	1.70745	1.2176	2.78687	1.23451	0.930295	2.67246	1.94046	3.08531
		120	1.30483	1.52726	2.53107	1.59185	3.45443	1.58966	1.27141	3.55525	2.63293	4.23748
		150	1.85503	2.09501	3.5905	2.31426	4.66904	2.33527	1.59203	4.52882	3.31076	5.14663
		180	2.97689	3.1876	5.13964	3.49145	5.93421	3.92904	1.99609	5.84349	4.41316	6.7175
	CLDN23 (TD4)	0	0	0	0	0	0	0	0	0	0	0
		30	0.025894	0.025523	0.026414	0.042424	0.039862	0.065335	0.179262	0.210006	0.170478	0.151446
		60	0.256841	0.250988	0.29196	0.118137	0.116234	0.2081	0.300774	0.513054	0.391542	0.338106
		90	0.290985	0.317324	0.378782	0.264098	0.252899	0.507416	0.466206	0.696055	0.561367	0.49695
		120	0.593675	0.65806	0.704885	0.397469	0.404935	0.750807	0.675559	0.994712	0.819031	0.704839
		150	0.792683	1.07656	1.19362	0.72748	0.645423	1.35532	0.756079	1.15136	0.931759	0.855631
		180	1.16826	2.2072	1.85308	1.42476	1.20582	2.53814	0.952255	1.52615	1.24945	1.26262
	Myc (FD70	0	0	0	0	0	0	0	0	0	0	0
		30	0.063715	0.082529	0.175795	0.025019	0.061691	0.012615	0.002867	0.006085	0.006788	0.013683
		60	0.121488	0.122088	0.342477	0.05452	0.128437	0.02566	0.004305	0.011428	0.012849	0.026606
		90	0.150551	0.21513	0.522617	0.088813	0.219575	0.044615	0.005546	0.019727	0.020757	0.038026
		120	0.27341	0.325597	0.718378	0.115627	0.271173	0.056835	0.008781	0.028386	0.029808	0.055768
		150	0.368487	0.490435	0.960051	0.170165	0.36615	0.084804	0.011624	0.036849	0.038222	0.06678
		180	0.773176	0.867958	1.53092	0.256531	0.462199	0.146325	0.015512	0.054037	0.058072	0.089702
	CLDN23 (FD70)	0	0	0	0	0	0	0	0	0	0	0
		30	0.004308	0.004184	0.004481	0.000645	0.000627	0.001751	0.001184	0.001397	0.001233	0.001054
		60	0.004951	0.006288	0.007006	0.001883	0.001848	0.005779	0.001707	0.002573	0.00205	0.001633
		90	0.005397	0.012056	0.013962	0.004904	0.004738	0.015383	0.002279	0.002916	0.002426	0.002475
		120	0.009878	0.037208	0.035698	0.008326	0.008875	0.023521	0.004615	0.005612	0.004827	0.004533
		150	0.011116	0.088872	0.089268	0.018726	0.016101	0.045905	0.004141	0.006151	0.005024	0.004484
		180	0.012997	0.26823	0.230646	0.042814	0.034849	0.089262	0.00571	0.009239	0.00687	0.009582

## Sheet: Figure 2D
	Exp 02/27/2021

## Sheet: Figure 2E
T84 Cells - CellZScope TEER Raw Measurements
Time (h)	NS Control	NS +SD	NS -SD	shRNA1	shRNA1 +SD	shRNA1 -SD	shRNA2	shRNA2 +SD	shRNA2 -SD
0.0001	21.1488	24.32	17.9776	15.0235	15.805	14.2419	38.3981	38.9179	37.8783
0.1678	22.0145	25.5407	18.4883	15.1844	16.0146	14.3543	38.4566	39.0046	37.9086
0.4895	22.7995	26.5996	18.9995	15.3054	16.1424	14.4684	38.3213	38.918	37.7246
1.5611	23.6273	27.6789	19.5757	15.2999	16.2207	14.3791	38.3327	38.96	37.7054
2.6355	24.6415	28.9625	20.3206	15.4431	16.3822	14.504	38.2486	38.8853	37.6119
3.7099	25.7066	30.2985	21.1148	15.5033	16.4886	14.5181	38.1894	38.8765	37.5024
4.7844	26.7826	31.6889	21.8762	15.6944	16.7005	14.6883	38.263	38.8585	37.6675
5.859	28.2231	33.6697	22.7766	15.9266	16.9541	14.8991	38.19	38.7864	37.5937
6.9344	29.7514	35.6988	23.8039	16.1455	17.2052	15.0859	38.252	38.8366	37.6673
8.0097	31.4069	37.8544	24.9595	16.2913	17.3592	15.2233	38.0698	38.6349	37.5047
9.0853	32.9684	39.7148	26.2221	16.4836	17.6365	15.3307	38.0473	38.6366	37.4579
10.1611	34.9749	42.3678	27.5819	16.6197	17.7722	15.4671	38.0369	38.6901	37.3836
11.237	36.921	44.8066	29.0353	16.8887	18.0692	15.7082	38.2058	38.8043	37.6073
12.3126	39.5192	48.3047	30.7337	17.1245	18.3602	15.8888	38.0158	38.6999	37.3316
13.3882	42.5392	52.7579	32.3205	17.4319	18.6722	16.1916	38.1337	38.7005	37.567
14.4638	45.4134	56.6893	34.1376	17.6242	18.9261	16.3223	37.9628	38.4678	37.4578
15.5394	48.9867	61.6571	36.3164	17.9191	19.2228	16.6154	37.9461	38.459	37.4333
16.6149	52.2289	66.0653	38.3926	18.3297	19.6834	16.976	38.013	38.5129	37.5131
17.6905	56.3219	71.8744	40.7693	18.7165	20.1097	17.3233	37.972	38.4631	37.4808
18.766	61.0054	79.2364	42.7743	19.0886	20.5116	17.6655	37.86	38.2958	37.4242
19.8416	64.3074	83.5946	45.0203	19.4696	20.9285	18.0106	37.7607	38.2769	37.2445
20.9169	67.6514	87.7163	47.5865	19.8131	21.259	18.3672	37.741	38.2706	37.2113
21.9934	72.4146	94.4914	50.3378	20.3232	21.759	18.8873	37.8445	38.3213	37.3677
23.0688	76.8615	100.723	52.9995	20.7401	22.2401	19.2401	37.9307	38.4375	37.4239
24.1422	81.0705	106.233	55.9079	21.1095	22.6379	19.5812	37.8727	38.4624	37.283
25.2169	84.8027	110.509	59.0968	21.6179	23.1624	20.0735	38.0049	38.5286	37.4812
26.2934	90.5571	118.188	62.926	22.1316	23.6916	20.5716	37.9662	38.5333	37.3991
27.368	95.7828	124.522	67.0441	22.589	24.1352	21.0427	37.9227	38.5543	37.291
28.4426	103.616	136.304	70.9279	23.1023	24.6467	21.558	37.917	38.5652	37.2689
29.5172	110.509	146.054	74.9642	23.6968	25.2839	22.1096	37.9297	38.5834	37.2761
30.5918	116.316	153.662	78.9697	24.2415	25.8489	22.6341	38.1234	38.7186	37.5282
31.6665	123.457	163.262	83.6516	24.882	26.5579	23.206	37.7778	38.4969	37.0587
32.7413	132.166	174.726	89.6052	25.4315	27.1327	23.7302	37.9534	38.6222	37.2845
33.8162	138.313	181.893	94.7327	26.1498	27.9054	24.3942	38.148	38.7558	37.5403
34.891	144.982	189.932	100.032	26.9143	28.7401	25.0886	38.1667	38.8008	37.5326
35.9657	151.484	197.661	105.308	27.7743	29.6969	25.8518	37.9156	38.5741	37.257
37.0415	156.903	203.354	110.451	28.619	30.5937	26.6443	38.0187	38.6915	37.3459
38.1163	162.511	209.065	115.957	29.5384	31.5778	27.4989	38.1109	38.8224	37.3993
39.1921	165.438	211.42	119.457	30.4212	32.499	28.3434	37.9386	38.7804	37.0968
40.2679	168.968	214.84	123.096	31.4082	33.5299	29.2866	38.1574	38.9569	37.3578
41.3436	176.983	225.012	128.954	32.4084	34.4414	30.3754	38.4369	39.3216	37.5521
42.4194	183.218	232.547	133.89	33.1931	35.1978	31.1884	38.52	39.4547	37.5852
43.4952	189.905	240.509	139.302	34.1211	36.0249	32.2173	38.4721	39.3968	37.5475
44.5709	194.912	246.858	142.967	35.298	37.1472	33.4487	38.7446	39.6842	37.8049
45.6467	200.452	253.984	146.92	36.4123	38.233	34.5917	38.8277	39.8397	37.8158
46.7226	206.84	261.767	151.913	37.4954	39.2223	35.7685	39.1422	40.1508	38.1335
47.7986	211.901	266.716	157.085	38.6321	40.2541	37.01	39.1889	40.1623	38.2156
48.8743	215.662	270.042	161.282	39.896	41.4293	38.3626	39.505	40.4873	38.5227
49.9502	218.92	272.871	164.969	41.074	42.6013	39.5467	39.7461	40.685	38.8073
51.0261	224.542	278.883	170.202	42.436	43.9632	40.9087	40.0233	41.0553	38.9912
52.1018	229.863	284.35	175.376	43.9182	45.6621	42.1743	40.2467	41.5215	38.9718
53.1777	235.578	291.23	179.926	45.5299	47.4761	43.5838	40.6618	41.9996	39.3239
54.2535	242.256	299.034	185.478	47.4137	49.6662	45.1612	41.1826	42.547	39.8182
55.3293	249.167	307.271	191.063	49.474	52.1074	46.8407	41.7669	43.1076	40.4262
56.4049	255.017	313.832	196.203	51.6348	54.9271	48.3425	42.1987	43.5571	40.8403
57.4808	262.935	321.192	204.678	53.7704	57.6923	49.8485	42.8968	44.3599	41.4338
58.5565	270.46	329.67	211.251	56.2762	61.0592	51.4932	43.5051	45.2924	41.7178
59.6325	276.321	335.567	217.074	58.9585	64.6276	53.2893	44.422	46.4011	42.443
60.7082	352.536	434.953	270.12	81.1422	89.6504	72.634	60.9428	63.064	58.8216
61.784	339.297	405.336	273.257	76.4087	84.2665	68.551	59.0778	61.1813	56.9742
62.8598	318.776	375.058	262.493	74.8596	83.1178	66.6013	53.1839	55.3645	51.0033
63.9355	333.444	388.036	278.852	77.7389	88.0086	67.4692	52.6755	55.1049	50.2461
65.0113	343.29	395.093	291.486	84.7423	98.392	71.0926	53.8324	56.4652	51.1995
66.087	349.904	398.45	301.358	89.0516	104.504	73.5991	54.8867	57.5932	52.1801
67.1626	359.104	403.296	314.912	92.9146	110.299	75.53	55.5785	58.4118	52.7452
68.2383	370.329	410.369	330.288	96.2401	115.785	76.6948	55.9199	58.8223	53.0176
69.314	381.533	417.544	345.521	100.793	123.901	77.6856	56.3034	59.1356	53.4712
70.3898	393.7	426.763	360.637	103.347	127.932	78.7619	56.9168	60.0253	53.8083
71.4655	401.364	431.217	371.51	103.588	128.218	78.9584	57.4011	60.6012	54.201
72.5413	412.471	439.605	385.336	104.185	128.553	79.8182	57.8259	60.8374	54.8143
73.617	414.397	440.015	388.779	106.038	131.606	80.4699	57.8616	60.8711	54.8522
74.6927	426.297	450.769	401.825	107.41	133.563	81.2564	58.1679	61.2444	55.0914
75.7684	429.772	451.812	407.731	110.176	138.587	81.7649	58.6169	61.8839	55.3499
76.844	441.409	462.865	419.954	112.696	143.293	82.1	59.1116	62.5468	55.6763
77.9197	450.678	469.195	432.16	115.725	149.111	82.3405	59.5688	63.035	56.1026
78.9953	456.99	476.002	437.977	116.65	150.314	82.9855	59.9752	63.4751	56.4754
80.071	455.879	475.596	436.163	117.369	151.069	83.6691	60.751	64.458	57.0441
81.1468	465.491	485.613	445.37	119.517	154.355	84.6791	61.4969	65.2066	57.7871
82.2226	471.084	492.184	449.986	123.819	162.257	85.3806	62.2885	65.9152	58.6617
83.2982	480.343	502.066	458.619	127.762	169.138	86.3868	63.4681	67.3167	59.6195
84.3739	484.982	506.656	463.309	129.392	171.431	87.3521	64.4996	68.5224	60.4768
85.4497	490.211	513.695	466.727	131.024	173.453	88.5957	65.716	70.0761	61.356
86.5254	497.795	522.214	473.376	132.931	176.585	89.2771	67.0351	71.4931	62.5772
87.601	504.652	530.528	478.775	133.399	177.162	89.6358	68.7656	73.5632	63.968
88.6768	515.782	542.842	488.721	135.039	179.529	90.5494	70.2016	75.1295	65.2737
89.7527	523.571	545.176	501.966	138.899	186.076	91.7219	71.6675	76.8677	66.4674
90.8285	531.026	551.981	510.071	142.747	191.635	93.8596	73.1456	78.6458	67.6453
91.9041	539.128	559.803	518.454	147.128	198.423	95.8333	74.5084	80.0661	68.9508
92.9796	548.455	571.276	525.633	153.039	208.119	97.958	76.3281	82.371	70.2853
94.0552	554.707	576.9	532.513	155.717	211.282	100.152	78.1957	84.4931	71.8983
95.1306	562.662	583.834	541.49	161.263	220.462	102.064	80.0067	86.5168	73.4966
96.2061	572.927	594.196	551.658	165.602	226.735	104.468	81.7035	88.4849	74.9222
97.2816	584.599	604.511	564.687	168.659	230.588	106.73	83.4947	90.3813	76.608
98.3572	600.943	622.248	579.638	177.048	244.015	110.08	85.2642	92.4827	78.0457
99.4326	613.912	634.074	593.75	182.425	251.383	113.467	87.1954	94.8586	79.5322
100.508	617.01	632.777	601.244	187.778	258.716	116.839	89.0944	97.2952	80.8935
101.584	645.505	665.902	625.108	193.099	266.293	119.904	91.5859	99.9534	83.2184
102.659	660.654	681.938	639.37	200.44	277.037	123.844	93.7451	102.436	85.0546
103.735	677.389	698.713	656.064	207.879	287.949	127.808	96.3219	105.609	87.0349
104.81	689.836	712.16	667.512	215.783	298.833	132.733	98.5591	108.215	88.9034
105.885	714.52	740.336	688.705	222.953	309.247	136.66	101.259	111.396	91.1226
106.961	738.806	767.008	710.603	227.587	315.259	139.916	104.358	115.416	93.2997
108.036	754.025	783.245	724.806	232.769	322.47	143.069	106.814	118.677	94.9496
109.113	768.266	800.112	736.419	240.036	332.779	147.292	109.349	121.69	97.0074
110.188	785.086	817.256	752.915	247.461	344.155	150.768	111.978	124.95	99.0062
111.263	805.365	837.746	772.984	257.32	358.891	155.748	114.783	128.429	101.137
112.338	822.103	856.277	787.929	271.101	379.42	162.783	117.881	132.399	103.364
113.417	840.428	876.407	804.45	278.757	387.688	169.826	120.883	135.807	105.96
113.705	847.436	884.242	810.63	298.28	421.194	175.365	123.358	138.47	108.246
114.743	862.259	903.661	820.857	306.455	430.446	182.464	127.085	143.159	111.01
115.781	876.91	917.299	836.522	315.12	440.533	189.708	129.865	146.448	113.283
116.819	896.276	938.985	853.567	324.858	455.285	194.431	132.778	149.92	115.635
117.86	911.213	954.856	867.571	331.802	461.418	202.186	135.427	153.031	117.822
118.9	918.204	965.101	871.307	337.833	465.771	209.895	138.13	156.086	120.173
119.94	924.245	973.83	874.66	346.463	475.224	217.703	141.727	160.261	123.193
120.98	940.646	998.908	882.384	356.483	487.092	225.875	144.541	163.313	125.77
122.02	950.383	1012.04	888.723	362.381	492.171	232.591	148.309	168.109	128.507
123.061	972.081	1036.23	907.928	375.968	505.723	246.214	151.5	172.188	130.812
124.101	977.773	1044.75	910.797	388.241	518.389	258.092	154.875	176.433	133.316
125.141	990.804	1061.84	919.766	400.36	531.086	269.634	157.946	180.135	135.756
126.181	999.075	1073.82	924.33	410.914	541.238	280.59	161.204	184.171	138.237
127.222	1001.21	1081.43	920.994	420.379	551.952	288.806	165.572	189.71	141.435
128.262	1010.02	1089.62	930.431	432.49	566.512	298.468	169.405	194.661	144.15
129.302	1017.49	1103.18	931.797	445.337	582.433	308.241	172.757	198.794	146.721
130.342	1019.6	1111.41	927.781	452.31	590.777	313.844	176.567	203.527	149.606
131.382	1031.7	1128.24	935.168	458.127	598.269	317.985	180.151	207.613	152.69
132.422	1044.13	1143.37	944.9	453.461	589.324	317.598	183.963	212.046	155.881
133.462	1043.1	1147.87	938.34	457.204	593.843	320.564	188.115	217.042	159.188
134.502	1040.15	1147.08	933.232	460.992	598.761	323.224	192.13	222.184	162.076
135.543	1047.04	1161.54	932.529	471.422	613.615	329.229	196.481	227.746	165.216
136.583	1056.04	1179.47	932.602	485.195	635.806	334.583	201.377	233.98	168.774
137.624	1057.78	1183.34	932.218	487.136	637.16	337.112	206.666	240.839	172.493
138.664	1065.65	1195	936.296	484.983	632.515	337.451	210.614	245.919	175.309
139.703	1063.4	1200.6	926.198	490.967	642.318	339.617	214.265	250.251	178.279
140.743	1072.63	1214.8	930.464	495.224	647.701	342.747	218	254.514	181.486
141.782	1069.08	1212.23	925.939	495.333	647.354	343.311	222.568	260.085	185.052

## Sheet: Figure 2F
	T84 cells
	SUMMARY DATA - FITC-dextran (70kDa) and Tritc-Dextran Flux (4kDa)
	Time (min)	NS (TD4)			shRNA2 (TD4)			shRNA2 (TD4)			NS (TD4)			shRNA2 (TD4)			shRNA2 (TD4)
		Mean RFU	SD	N	Mean RFU	SD	N	Mean RFU	SD	N	Mean RFU	SD	N	Mean RFU	SD	N	Mean RFU	SD	N
	0	0	0	3	0	0	3	0	0	3	0	0	3	0	0	3	0	0	3
	30	0.209194	0.005856	3	3.34802	0.966114	3	1.33583	1.29593	3	0.0122288	0.000817155	3	0.190789	0.11413	3	0.09988	0.0295799	3
	60	0.279467	0.0431327	3	6.17647	1.61316	3	2.52753	2.54279	3	0.0141676	0.000555515	3	0.352945	0.205829	3	0.145692	0.0422384	3
	90	0.345835	0.0483194	3	8.30709	1.08337	3	3.43082	3.05354	3	0.0150169	0.000989804	3	0.457419	0.248326	3	0.210028	0.113918	3
	120	0.750228	0.308598	3	12.1304	0.264444	3	5.92712	3.27586	3	0.032165	0.00652205	3	0.654242	0.197492	3	0.502824	0.228911	3
	150	2.07174	1.93055	3	20.5026	4.24343	3	10.7714	3.18301	3	0.0820278	0.081135	3	1.15905	0.253965	3	0.850097	0.463928	3
	180	9.9998	1.20662	3	32.2751	7.66431	3	19.6086	3.57461	3	0.539569	0.127689	3	2.84827	0.760026	3	1.30886	0.843322	3
		**Mean values represent the mean of the absolute fluorescent values (RFUs)**
	INDIVIDUAL SAMPLE DATA						INDIVIDUAL SAMPLE DATA
		Time	Sample 1	Sample 2	Sample 3			Time	Sample 1	Sample 2	Sample 3
	NS (TD4)	0	0	0	0		NS (FD70)	0	0	0	0
		30	0.203338	0.209194	0.21505			30	0.0131655	0.011662	0.011859
		60	0.22969	0.305819	0.302891			60	0.0139497	0.013754	0.014799
		90	0.305819	0.399515	0.332171			90	0.0154528	0.015714	0.013884
		120	0.564791	1.10647	0.579428			120	0.029073	0.039658	0.027764
		150	0.743399	4.28628	1.18553			150	0.0310335	0.175588	0.039462
		180	11.1525	10.1013	8.74564			180	0.68284	0.437774	0.498093
	shRNA2 (TD4)	0	0	0	0		shRNA2 (FD70)	0	0	0	0
		30	3.90727	3.90434	2.23245			30	0.300251	0.199611	0.072504
		60	6.91726	7.28619	4.32597			60	0.542898	0.381678	0.13426
		90	9.50562	8.01819	7.39745			90	0.712352	0.44363	0.216275
		120	12.3442	12.2124	11.8347			120	0.856282	0.644809	0.461636
		150	15.6089	23.1632	22.7357			150	1.03534	1.45117	0.990649
		180	23.5204	37.7739	35.5311			180	2.2637	3.70743	2.57367
	shRNA1 (TD4)	0	0	0	0		shRNA1 (FD704)	0	0	0	0
		30	0.490283	0.689388	2.82782			30	0.066159	0.121446	0.112035
		60	1.00561	1.11395	5.46303			60	0.097725	0.177321	0.16203
		90	1.36868	1.98503	6.93874			90	0.110466	0.33426	0.185358
		120	3.53672	4.58348	9.66116			120	0.490113	0.737826	0.280533
		150	8.34795	9.59001	14.3762			150	1.01514	1.20894	0.326214
		180	15.7668	20.2225	22.8366			180	1.54625	2.00804	0.372285

## Sheet: Figure 2I
In vivo Intestinal Permeability						Animals: VillinCreERt2; Cldn23 f/f
		Cldn23f/f		Cldn23ERΔIEC		Anesthesia: Isofluorane 2.5%
	Mouse ID	FD4 (% Control)	Mouse ID	FD4 (% Control)
Exp 1	Cre- 1	131.476	Cre +1	156.627
	Cre- 2	72.0123	Cre+ 2	143.594
	Cre- 3	121.015	Cre+ 3	201.299
	Cre- 4	91.7823	Cre+ 4	150.034
	Cre- 5	93.281	Cre+ 5	162.524
			Cre+6	206.501
Exp 2	Cre- 1	118.414	Cre +1	151.974
	Cre- 2	60.9703	Cre+ 2	81.4235
	Cre- 3	93.5896	Cre+ 3	208.918
	Cre- 4	117.459	Cre+ 4	95.5365
			Cre+ 5	177.731
			Cre+6	158.865
Exp 3	Cre- 1	87	Cre +1	140
	Cre- 2	116	Cre+ 2	210
	Cre- 3	67	Cre+ 3	290
	Cre- 4	131	Cre+ 4	340
			Cre+ 5	260

## Sheet: Figure 3A
Densitometry - Cldn23 f/f and KO whole colon lysates 03/08/2023
Calnexin			Cldn2		Value/Calx	Normalized to Cldn23 f/f		Cldn3		Value/Calx	Normalized to Cldn23 f/f		Cldn4 (Rb)		Value/Calx	Normalized to Cldn23
1	36788.9		F/F #1	44713.5	1.21541	1.54085		F/F #1	61516.3	1.67214	1.27439		F/F #1	29746.8	0.808581	0.93955
2	47450.4		KO #1	49055.7	1.03383	1.31066		KO #1	52256.5	1.10129	0.839323		KO #1	39198.8	0.826101	0.959908
3	51221.5		F/F #2	25180.7	0.491604	0.623239		F/F #2	57262.9	1.11795	0.852019		F/F #2	33719.3	0.658304	0.764933
4	45182.1		KO #2	10651.7	0.235751	0.298877		KO #2	62378.5	1.3806	1.0522		KO #2	30956.2	0.685143	0.796119
5	55674.3		F/F #3	24220.9	0.435046	0.551537		F/F #3	67701.6	1.21603	0.92677		F/F #3	36317.3	0.652317	0.757976
6	51222.9		KO #3	18262.7	0.356533	0.452001		KO #3	57037.6	1.11352	0.848644		KO #3	45507.8	0.888426	1.03233
7	47585.3		F/F #4	48208.6	1.0131	1.28437		F/F #4	59117.2	1.24234	0.946823		F/F #4	62965.6	1.32321	1.53754
8	45630.7		KO #4	43582.5	0.955113	1.21086		KO #4	48397.4	1.06063	0.808338		KO #4	41330.3	0.905756	1.05247
				Cldn23 f/f avg	0.788789	1			Cldn23 f/f avg	1.31211	1			Cldn23 f/f avg	0.860604	1

## Sheet: Figure 3B
Densitometry - Direct 2D colonoids from CLDN23 f/f and KO mice
Experiment #1					Experiment #2					Experiment #3
		Raw Area	Prot/Calnexin				Raw Area	Prot/Calnexin				Raw Area	Prot/Calnexin
Calnexin	Cre-	66706.9	1		Calnexin	Cre-	77761	1		Calnexin	Cre-	67123.4	1
	Cre+	74760.7	1			Cre+	68739.7	1			Cre+	64670.9	1
CLDN23	Cre-	64452.5	0.966205		CLDN23	Cre-	71935.6	0.925086		ZO1	Cre-	72973	1.08715
	Cre+	15769.2	0.210929			Cre+	459.062	0.00667826			Cre+	42817	0.662075
ZO-1	Cre -	63418	0.950697		ZO-1	Cre -	70524.4	0.906939		CLDN3	Cre -	77294.8	1.15153
	Cre +	75734.2	1.01302			Cre +	71873.4	1.04559			Cre +	77255.8	1.1946
CLDN3	Cre -	67595.2	1.01332		CLDN3	Cre -	71740.6	0.922579		CLDN4	Cre -	59624.5	0.888282
	Cre +	73029.6	0.976845			Cre +	76933.3	1.1192			Cre +	82138.7	1.2701
CLDN4	Cre -	65837.5	0.986967		CLDN4	Cre -	70466.9	0.906198		CLDN23	Cre -	71449.4	1.06445
	Cre +	67770.2	0.906495			Cre +	49392.8	0.718549			Cre +	11033.6	0.170611
CLDN2	Cre-	0	0		CLDN2	Cre-	0	0		CLDN2	Cre-	0	0
	Cre+	0	0			Cre+	0	0			Cre+	0	0

## Sheet: Figure 6C
	CLDN3 / CLDN3	CLDN4 / CLDN4	CLDN23 / CLDN23	CLDN3 / CLDN23	CLDN4 / CLDN23
0	-346.601	-400.999	-310.592	-375.22	-437.401
1	-419.913	-373.176	-321.94	-381.937	-411.742
2	-422.182	-513.375	-658.587	-471.686	-482.874
3	-392.31	-180.921	-595.451	-452.979	-404.086
4	-392.051	-446.836	-628.229	-503.811	-657.773
5	-479.106	-229.362	-326.386	-337.906	-498.422
6	-396.449	-89.2311	-326.765	-394.591	-549.633
7	-468.474	0	-201.512	-312.181	-591.809
8	-473.114	-549.034	-397.663	-280.792	-443.693
9	-375.641	-410.019	-250.836	-442.185	-614.393
10	-317.759	-364.243	-469.076	-464.351	-549.95
11	-518.586	-565.711	-418.385	-438.054	-468.128
12	-463.959	-633.982	-432.751	-337.024	-566.236
13	-454.511	-587.49	-348.316	-437.447	-536.751
14	-356.207	-446.096	-441.658	-493.467	-477.319
15	-473.802	-551.281	-513.167	-459.782	-431.842
16	-471.263	-566.667	-473.656	-460.513	-455.01
17	-501.469	-582.694	-437.844	-392.41	-689.058
18	-472.572	-426.304	-449.579	-446.132	-413.137
19	-516.492	-892.071	-374.353	-116.439	-490.223
20	-394.723	-356.274	-309.204	-418.425	-473.103
21	-378.861	-321.876	-230.786	-342.984	-430.408
22	-478.034	-255.328	-424.754	-351.692	-534.482
23	-416.662	-483.812	-333.747	-304.064	-408.743
24	-420.606	-363.321	-393.304	-368.128	-474.508
25	-428.658	-381.467	-242.581	-282.917	-516.212
26	-573.586	-308.867	-480.706	-398.802	-520.907
27	-467.436	0	-444.812	-444.329	-428.465
28	-477.327	-350.297	-344.885	-399.443	-412.057
29	-600.494	-133.082	-457.029	-401.478	-491.953
30	-494.233	-1167.18	-471.097	-382.64	-633.258
31	-603.427	-510.419	-484.433	-405.799	-482.475
32	-491.352	-545.951	-270.32	-412.982	-629.612
33	-501.6	-628.262	-417.832	-464.331	-514.364
34	-510.122	-633	-448.629	-391.048	-436.363
35	-466.825	-855.818	-470.938	-385.485	-420.844
36	-495.349	-643.973	-344.925	-573.801	-507.09
37	-524.882	-887.469	-463.786	-459.752	-593.132
38	-302.878	-592.409	-368.329	-504.901	-434.879
39	0	-637.674	-433.466	-445.575	-448.684
40	-458.508	-356.282	-644.496	-323.689	-446.774
41	-455.516	-307.415	-352.487	-319.709	-402.73
42	-475.787	-333.412	-440.798	-398.619	-549.203
43	-456.284	-337.621	-331.117	-323.002	-638.84
44	-486.879	-256.505	-187.383	-375.319	-415.143
45	-458.577	-501.905	-531.948	-319.544	-509.671
46	-456.466	-512.888	-567.139	-352.984	-449.188
47	-518.339	-388.442	-377.065	-507.421	-533.558
48	-631.201	-389.191	-177.025	-388.946	-425.916
49	-462.165	-365.476	-168.821	-433.115	-584.498
50	-613.147	-519.614	-506.324	-419.226	-625.687
51	-632.668	-528.358	-387.202	-379.683	-449.92
52	-486.246	-638.789	-484.765	-430.061	-497.73
53	-617.463	-916.698	-488.237	-432.12	-440.403
54	-494.801	-901.649	-347.841	-426.616	-500.638
55	-510.542	-395.184	-338.638	-518.161	-531.74
56	-498.453	-645.567	-454.357	-383.484	-531.887
57	-498.225	-622.113	-419.968	-435.034	-545.339
58	-571.258	-610.912	-475.533	-428.714	-584.82
59	-565.581	-865.694	-422.921	0	-520.39
60	-445.229	-523.893	-585.117	-337.276	-553.47
61	-427.934	-422.252	-178.796	-384.369	-576.307
62	-606.586	-380.139	-588.587	-313.165	-365.901
63	-454.419	-335.187	-406.647	-323.869	-394.458
64	-436.241	-479.589	-397.695	-344.679	-435.406
65	-440.089	-360.492	-281.191	-387.119	-392.361
66	-441.003	-628.742	-483.572	-345.65	-446.067
67	-499.449	-1165.94	-585.229	-410.759	-411.94
68	-575.797	-308.163	-478.977	-463.373	-399.691
69	-493.866	-790.447	-287.642	-437.829	-501.23
70	-482.931	-460.508	-385.757	-383.272	-568.847
71	-538.097	-512.334	-460.556	-455.632	-494.321
72	-478.536	-1049.15	-294.367	-397.531	-465.574
73	-523.013	-1252.83	-433.708	-556.76	-626.449
74	-292.963	-594.18	-542.893	-505.17	-520.479
75	-490.666	-650.775	-528.167	-479.826	-408.82
76	-288.039	-675.003	-464.252	-419.188	-445.861
77	-338.294	-1094.48	-517.018	-502.809	-415.792
78	-529.469	-658.371	-353.766	-412.537	-503.887
79	-532.494	-589.298	-347.477	-525.38	-391.401
80	-464.406	-401.98	-357.116	-305.885	-434.389
81	-477.325	-454.729	-326.413	-294.242	-562.135
82	-414.725	-405.652	-375.164	-307.192	-494.408
83	-476.918	0	-428.942	-356.142	-616.914
84	-413.166	-448.303	-410.36	-431.062	-531.394
85	-605.293	0	-290.039	-459.68	-619.121
86	-627.248	-357.968	-364.871	-309.608	-417.285
87	-580.155	-1167.36	-444.124	-385.72	-430.153
88	-474.564	-593.223	-368.205	-398.071	-626.532
89	-674.212	-92.6322	-391.71	-439.608	-750.25
90	-608.608	-1184.6	-420.601	-371.338	-485.91
91	-631.511	-1278.8	-446.722	-474.842	-414.728
92	-493	-831.129	-490.083	-449.192	-463.63
93	-506.824	-591.584	-482.376	-513.475	-492.48
94	-518.448	-933.747	-449.759	-435.74	-448.133
95	-273.646	-947.506	-457.776	-506.719	-538.117
96	-499.868	-951.978	-448.476	-461.256	-728.114
97	-214.991	-992.356	-354.242	-460.727	-463.713
98	0	-911.986	-385.499	-411.307	-668.124
99	-478.1	-880.247	-538.09	-530.338	-658.431
100	-410.103	-418.204	-612.617	-322.791	-581.294
101	-462.646	-397.637	-587.034	-315.574	-493.376
102	-425.853	-374.207	-320.136	-332.204	-516.963
103	-518.508	-285.277	-392.143	-459.108	-532.857
104	-446.56	-452.212	-189.208	-330.422	-367.176
105	-593.209	-344.718	-347.907	-329.423	-367.209
106	-516.35	-171.206	-460.129	-336.403	-537.033
107	-574.719	-223.093	-428.282	-381.971	-419.711
108	-624.89	-301.373	-560.818	-428.298	-418.102
109	-606.772	-1260.57	-425.799	-440.994	-416.509
110	-619.404	-859.958	-555.405	-653.361	-480.685
111	-518.408	-951.705	-403.716	-566.786	-457.413
112	-484.418	-605.502	-468.638	-529.275	-514.192
113	-622.683	-820.457	-345.352	-584.336	-590.057
114	-527.711	-784.918	-492.406	-539.228	-498.846
115	-446.149	-738.882	-535.825	-571.357	-599.334
116	-513.536	-819.701	-320.043	-489.671	-594.57
117	-549.415	-592.041	-348.079	-472.731	-658.857
118	-538.35	-953.22	-211.115	-408.693	-709.806
119	-550.232	-703.858	-397.26	-500.056	-651.053
120	-468.045	-365.157	-322.335	-390.771	-343.317
121	-502.361	-397.006	-369.766	-328.787	-536.346
122	-478.729	-401.439	-233.665	-456.655	-594.486
123	-552.367	-397.894	-322.588	-339.619	-492.524
124	-481.554	-424.142	-462.886	-331.465	-371.143
125	-627.951	-317.179	-457.036	-326.844	-597.923
126	-613.534	-277.274	-428.053	-513.287	-567.524
127	-552.999	-384.566	-458.547	-366.295	-465.619
128	-508.275	0	-429.493	-592.735	-523.456
129	-498.29	-1287.49	-446.507	-521.713	-472.985
130	-508.528	-1188.51	-483.801	-456.71	-499.148
131	-627.162	-1099.16	-379.202	-523.177	-549.5
132	-576.576	-898.097	-559.814	-568.159	-472.338
133	-549.343	-925.342	-394.869	-539.474	-509.226
134	-507.84	-811.828	-521.176	-524.869	-604.424
135	-519.925	-895.859	-444.839	-588.102	-556.432
136	-495.589	-640.616	-296.445	-504.344	-696.381
137	-443.79	-1026.24	-291.003	-499.66	-500.171
138	-348.35	-968.908	-524.935	-487.771	-763.599
139	-407.578	-928.667	-612.347	-605.61	-642.04
140	-466.243	-494.578	-375.814	-316.218	-539.535
141	-512.54	-217.855	-324.389	-309.843	-534.544
142	-484.04	-348.014	-446.402	-395.121	-549.711
143	-505.153	-335.571	-441.129	-363.532	-523.112
144	-649.647	-401.163	-360.126	-336.007	-521.493
145	-606.44	-508.387	-429.523	-336.983	-351.423
146	-608.33	-319.6	-420.862	-364.35	-536.243
147	-617.692	-281.294	-444.593	-395.644	-521.73
148	-619.259	-715.489	-456.957	-551.712	-399.301
149	-595.541	-821.352	-429.154	-482.946	-562.378
150	-649.344	-1285.82	-517.497	-517.809	-421.114
151	-516.604	-1035.91	-452.187	-583.187	-607.8
152	-568.824	-1027.7	-346.492	-535.717	-557.029
153	-514.313	-1027.76	-405.503	-585.719	-531.97
154	-496.705	-973.236	-316.612	-591.044	-444.484
155	-519.011	-913.277	-399.303	-578.14	-412.437
156	-549.304	-697.169	-335.788	-563.13	-494.47
157	-569.448	-941.282	-579.32	-511.175	-549.903
158	-575.993	-1032.88	-239.963	-544.673	-676.513
159	-510.329	-633.071	-245.231	-574.431	-630.37
160	-493.041	-423.071	-342.424	-313.947	-548.762
161	-490.298	-299.444	-336.928	-332.587	-587.763
162	-570.989	-418.309	-613.542	-314.189	-600.874
163	-485.394	-368.006	-471.733	-399.178	-534.951
164	-505.773	-438.526	-352.811	-354.142	-529.38
165	-614.815	-493.925	-342.569	-324.795	-563.228
166	-647.918	-370.192	-473.582	-409.691	-547.098
167	-579.37	-474.133	-335.745	-504.975	-359.756
168	-563.671	-90.8057	-498.95	-556.691	-528.361
169	-548.626	-1194.34	-416.274	-613.345	-507.366
170	-552.87	-737.091	-424.329	-599.271	-609.558
171	-600.133	-418.526	-561.776	-553.193	-535.098
172	-536.077	-1215.71	-403.116	-586.812	-549.242
173	-562.286	-894.881	-359.054	-582.827	-582.904
174	-543.021	-1158.86	-243.458	-568.855	-540.132
175	-610.671	-943.296	-571.162	-626.125	-666.93
176	-356.515	-1224.49	-339.046	-612.227	-606.493
177	-502.544	-897.344	-536.645	-632.624	-665.227
178	-576.089	-945.002	-571.688	-528.643	-654.768
179	-495.05	-892.116	-289.089	-512.59	-653.379
180	-496.988	-483.903	-351.908	-348.574	-451.619
181	-460.917	-331.727	-231.095	-336.821	-476.648
182	-533.228	-554.63	-334.454	-392.653	-501.607
183	-577.826	-373.778	-358.514	-400.882	-580.88
184	-501.814	-478.909	-425.82	-409.405	-532.748
185	-438.013	-264.164	-466.744	-363.312	-468.663
186	-593.118	-314.49	-239.319	-492.472	-555.06
187	-500.75	-469.753	-589.578	-584.679	-389.365
188	-574.024	-1182.91	-341.063	-612.793	-544.968
189	-496.334	-1082.3	-391.022	-604.753	-526.444
190	-590.072	-407.974	-624.229	-495.852	-554.473
191	-546.598	-1118.94	-358.78	-613.477	-494.661
192	-532.713	-888.343	-500.285	-654.67	-548.05
193	-571.494	-914.903	-346.979	-614.036	-541.213
194	-529.472	-928.873	-262.792	-628.285	-460.584
195	-543.085	-917.561	-343.108	-612.283	-543.622
196	-526.55	-877.427	-308.769	-539.181	-636.693
197	-613.229	-753.895	-622.544	-541.596	-517.64
198	-644.199	-919.886	-585.748	-557.394	-619.586
199	-555.723	-910.295	-468.709	-482.574	-668.906
200	-460.92	-429.608	-312.189	-345.425	-558.546
201	-491.985	-468.388	-383.294	-336.72	-578.961
202	-514.996	-310.189	-342.645	-380.991	-545.135
203	-630.98	-543.577	-417.8	-402.111	-571.436
204	-606.373	-477.316	-321.505	-479.469	-448.223
205	-544.741	-1193.59	-435.04	-426.324	-432.363
206	-617.869	-1232	-344.867	-497.066	-577.139
207	-596.41	-373.703	-333.188	-521.948	-504.424
208	-588.554	-821.802	-330.061	-598.69	-546.875
209	-529.077	-1328.91	-329.475	-572.646	-525.049
210	-536.532	-882.46	-341.376	-600.061	-563.625
211	-583.335	-843.943	-232.797	-557.295	-587.389
212	-524.7	-1021.29	-310.453	-605.652	-510.565
213	-514.865	-523.185	-412.82	-651.01	-449.639
214	-505.006	-1243.5	-528.25	-553.297	-573.723
215	-599.341	-697.86	-341.81	-525.932	-532.743
216	-563.463	-938.722	-279.152	-617.466	-496.287
217	-569.195	-974.801	-565.54	-653.956	-508.56
218	-608.272	-761.496	-297.866	-526.991	-578.72
219	-559.833	-845.419	-580.049	-498.018	-697.745
220	-582.411	-380.873	-303.802	-511.773	-507.481
221	-553.265	-282.952	-325.075	-444.713	-464.334
222	-521.091	-471.372	-306.716	-393.952	-544.857
223	-580.874	-411.825	-222.053	-298.961	-530.982
224	-430.21	-391.248	-425.366	-556.369	-522.236
225	-520.567	-378.859	-402.38	-398.751	-525.414
226	-630.895	-1237.42	-369.483	-556.217	-569.272
227	-585.699	-1219.03	-424.054	-453.111	-505.197
228	-556.641	-1324.86	-338.157	-522.771	-547.761
229	-538.753	-729.093	-471.159	-501.022	-528.664
230	-561.852	-1240.9	-488.317	-587.022	-582.554
231	-552.36	-1004.22	-391.781	-598.376	-467.97
232	-553.025	-1031.14	-584.766	-572.294	-497.276
233	-563.319	-838.983	-278.334	-624.156	-549.265
234	-608.435	-887.988	-597.545	-629.901	-526.425
235	-553.517	-873.985	-249.501	-597.062	-580.751
236	-547.675	-876.066	-330.011	-537.322	-620.767
237	-397.087	-776.035	-601.406	-550.081	-584.637
238	-485.702	-614.236	-579.601	-574.851	-570.533
239	-392.184	-804.03	-414.687	-559.879	-416.207
240	-511.703	-445.243	-317.332	-433.703	-544.854
241	-491.087	-387.586	-344.043	-367.383	-430.667
242	-469.238	-394.603	-430.428	-452.526	-527.397
243	-599.384	-438.395	-325.957	-503.361	-489.129
244	-471.742	-286.846	-360.765	-529.974	-552.732
245	-514.883	-1239.95	-327.954	-557.011	-497.016
246	-604.77	-342.776	-360.374	-489.834	-499.57
247	-604.232	-1208.97	-438.723	-569.132	-585.101
248	-567.261	-357.642	-607.975	-484.445	-531.976
249	-557.981	-876.66	-460.571	-559.568	-563.353
250	-577.242	-857.537	-553.43	-525.9	-634.694
251	-541.365	-1003.95	-242.34	-615.461	-491.639
252	-550.511	-1008.13	-345.615	-631.177	-544.306
253	-566.211	-1210.68	-346.428	-624.198	-532.57
254	-574.614	-750.692	-497.423	-596.259	-507.418
255	-602.513	-380.335	-326.771	-554.594	-534.621
256	-557.341	-863.252	-557.188	-638.021	-465.603
257	-557.856	-602.72	-258.806	-590.92	-658.849
258	-347.009	-773.446	-122.698	-602.917	-568.385
259	-556.247	-605.566	-549.191	-525.993	-536.499
260	-513.153	-276.76	-350.533	-469.153	-498.601
261	-539.343	-359.704	-389.716	-356.076	-534.7
262	-511.623	-324.725	-357.078	-568.722	-492.647
263	-487.388	-534.656	-311.212	-467.462	-506.169
264	-587.025	-1238.28	-311.388	-413.877	-549.961
265	-585.507	-1231.08	-415.845	-437.993	-521.129
266	-572.505	-405.785	-351.707	-557.062	-508.233
267	-551.632	-371.982	-437.012	-517.351	-547.44
268	-560.553	-319.406	-287.369	-551.877	-573.99
269	-547.202	-761.251	-252.268	-516.104	-542.323
270	-628.127	-918.237	-623.833	-643.698	-485.537
271	-563.29	-1240.3	-337.407	-611.08	-527.283
272	-581.382	-1105.52	-545.334	-543.992	-553.339
273	-555.922	-1020.8	-558.31	-748.024	-587.752
274	-586.314	-987.431	-316.454	-588.951	-683.256
275	-572.723	-816.041	-563.83	-586.547	-580.273
276	-389.554	-756.367	-17.9027	-526.083	-480.83
277	-635.637	-614.781	-480.303	-569.47	-509.054
278	-487.632	-402.995	-617.339	-525.591	-646.525
279	-380.949	-722.996	-603.689	-553.204	-565.514
280	-483.275	-369.739	-270.766	-631.045	-464.259
281	-482.351	-299.709	-339.213	-390.011	-509.378
282	-564.8	-371.244	-356.862	-495.431	-502.982
283	-530.299	-450.258	-478.72	-571.24	-532.639
284	-545.671	-530.692	-223.406	-563.39	-491.297
285	-612.49	-360.705	-407.492	-468.97	-509.934
286	-564.464	-468.425	-321.425	-459.587	-599.808
287	-590.619	-286.145	-342.85	-595.441	-548.376
288	-590.411	-851.846	-461.92	-542.234	-525.023
289	-575.613	-1261.54	-610.411	-589.702	-535.391
290	-582.547	-331.345	-315.022	-595.713	-551.197
291	-589.004	-289.868	-304.21	-588.5	-613.838
292	-589.158	-1114.03	-494.086	-570.066	-526.068
293	-595.169	-169.434	-551.168	-601.578	-534.687
294	-601.182	-509.793	-583.57	-598.624	-578.499
295	-611.246	-690.942	-630.022	-547.007	-411.053
296	-567.608	-832.806	-584.893	-591.419	-550.82
297	-547.569	-709.01	-258.148	-588.429	-653.746
298	-417.076	-373.078	-257.341	-516.756	-568.577
299	-429.023	-475.604	-625.631	-448.011	-640.711
300	-578.565	-539.18	-368.441	-596.694	-509.996
301	-535.472	-340.721	-496.504	-498.052	-447.414
302	-511.289	-423.77	-334.139	-511.825	-384.129
303	-586.64	-486.628	-346.647	-385.401	-488.873
304	-514.003	-356.933	-327.681	-485.818	-512.305
305	-551.402	-263.853	-403.933	-532.943	-456.421
306	-555.486	-356.468	-466.524	-309.404	-517.269
307	-601.367	-1267.94	-472.89	-494.658	-555.016
308	-574.642	-791.807	-594.67	-561.545	-478.913
309	-598.421	-899.485	-581.683	-535.623	-552.961
310	-539.116	-858.32	-506.072	-615.812	-457.996
311	-586.666	-780.503	-498.466	-605.636	-533.945
312	-557.485	-474.628	-434.066	-608.05	-536.882
313	-542.286	0	-321.704	-586.159	-548.904
314	-572.888	-725.879	-636.505	-557.677	-516.554
315	-596.829	-793.536	-601.47	-571.913	-676.928
316	-578.07	-456.095	-602.315	-514.599	-638.942
317	-402.393	0	-556.005	-560.693	-602.441
318	-437.531	-534.431	-579.901	-557.101	-716.261
319	-363.004	-375.932	-240.784	-539.469	-650.48
320	-536.834	-552.581	-245.573	-585.283	-453.769
321	-488.122	-396.529	-329.186	-502.588	-530.123
322	-532.045	-333.879	-326.004	-445.037	-461.782
323	-560.988	-290.82	-487.289	-549.167	-509.166
324	-478.667	-254.806	-410.365	-631.705	-595.608
325	-535.363	-416.015	-360.926	-453.417	-484.302
326	-620.066	-940.988	-358.936	-429.233	-541.53
327	-582.494	-350.204	-568.71	-488.136	-530.388
328	-536.888	-932.784	-328.528	-591.63	-522.647
329	-558.589	-847.733	-510.663	-587.449	-463.134
330	-613.648	-782.847	-510.014	-551.944	-508.036
331	-541.819	-269.13	-409.012	-578.315	-403.524
332	-388.747	-461.535	-581.185	-591.442	-589.293
333	-569.216	-801.139	-588.431	-565.441	-521.385
334	-568.978	-365.663	-577.665	-507.082	-359.632
335	-390.859	-498.979	-26.3192	-564.193	-637.26
336	-533.136	-779.3	-605.582	-561.391	-611.749
337	-452.916	-470.409	-557.42	-451.059	-705.831
338	-380.497	-504.944	-217.773	-455.174	-575.539
339	-622.485	-413.97	-620.287	-452.57	-685.03
340	-382.682	-556.027	-382.876	-625.947	-444.135
341	-533.294	-533.406	-490.205	-371.997	-464.554
342	-637.807	-475.929	-421.951	-348.798	-400.534
343	-555.039	-467.786	-504.291	-387.132	-543.663
344	-469.754	-429.645	-469.008	-523.15	-535.972
345	-552.687	-896.848	-190.771	-373.89	-491.659
346	-542.466	-371.275	-434.148	-409.254	-535.325
347	-532.003	-297.724	-211.903	-412.695	-630.756
348	-351.689	-236.431	-308.517	-490.451	-453.597
349	-459.076	-999.639	-654.755	-457.113	-593.263
350	-526.439	-812.414	-246.558	-555.274	-515.574
351	-407.298	-811.589	-589.89	-529.309	-512.802
352	-570.011	-742.256	-300.208	-620.521	-601.881
353	-608.834	-385.835	-413.316	-524.795	-529.125
354	-571.109	-403.801	-611.211	-551.718	-522.168
355	-546.129	-808.845	-604.067	-565.239	-564.775
356	-556.266	-745.69	-264.104	-507.211	-632.845
357	-559.494	-439.39	-630.899	-449.547	-662.137
358	-509.662	-412.933	-228.349	-448.909	-609.573
359	-540.493	-525.496	-264.602	-428.784	-698.603
360	-536.375	-543.967	-438.751	-570.835	-490.37
361	-466.084	-935.865	-406.947	-562.457	-462.974
362	-571.118	-357.575	-451.255	-472.37	0
363	-528.314	-516.83	-348.048	-597.348	-506.616
364	-563.03	-924.447	-531.44	-308.174	-552.21
365	-563.791	-904.892	-156.2	-442.307	-513.827
366	-534.974	-854.15	-359.821	-421.276	-506.068
367	-601.346	-1132.92	-416.814	-384.06	-499.971
368	-386.261	-509.887	-285.894	-393.268	-481.796
369	-501.264	-393.418	-618.161	-557.09	-508.947
370	-484.09	-660.584	-318.53	-497.346	-346.194
371	-469.311	-723.356	-375.209	-574.17	-561.982
372	-373.054	-711.405	-288.907	-574.718	-523.52
373	-361.678	-949.979	-283.314	-588.749	-739.064
374	-529.094	-868.385	-257.659	-584.305	-585.803
375	-566.528	-394.163	-242.559	-520.769	-650.393
376	-491.268	-396.924	-272.059	-438.202	-645.406
377	-366.933	-405.37	-601.236	-452.988	-604.183
378	-380.207	-407.03	-255.956	-496.142	-700.973
379	-588.397	-417.342	-196.404	-444.339	-677.216
380	-522.786	-577.706	-422.536	-604.63	-437.372
381	-565.493	-526.628	-474.077	-433.277	-588.585
382	-513.346	-845.059	-477.513	-427.709	-516.761
383	-557.177	-917.155	-487.391	-318.856	-516.1
384	-501.472	-883.137	-540.555	-393.03	-540.213
385	-530.064	-416.254	-315.087	-320.921	-490.676
386	-554.464	-470.92	-328.869	-281.712	-548.239
387	-462.833	-872.502	-538.393	-461.383	-510.246
388	-519.66	-594.723	-472.807	-243.767	-395.713
389	-527.869	-736.138	-305.193	-494.647	-493.126
390	-639.406	-380.705	-409.148	-419.474	-500.088
391	-373.571	-717.084	-240.807	-314.722	-530.995
392	-392.756	-328.702	-551.421	-523.876	-507.715
393	-563.055	-458.079	-262.285	-590.703	-619.21
394	-553.235	-396.54	-494.996	-487.796	-679.402
395	-503.523	-488.397	-319.925	-564.559	-580.399
396	-532.73	-531.908	-183.284	-362.644	-592.622
397	-538.371	-383.901	-183.67	-450.658	-679.287
398	-585.907	-449.041	-165.593	-502.756	-691.11
399	-581.324	-424.868	-611.618	-440.936	-642.258

[truncated: 2 more sheets: Figure 5E  Extended Data 8, Extended Data Figure 3B]
